# Supplementary material for: Diet and nutrient status of legume consumers in Sweden: a descriptive cross-sectional study
Source: Nutr J. 2020 Apr 3;19:27. doi: 10.1186/s12937-020-00544-w (PMC7126360; doi:10.1186/s12937-020-00544-w)
Supplement: Supplementary file 2 — Additional file 2: Table S1. Description of the food groups used for Principal Component Analysis (PCA). Table S2. Frequency of consumption by types of legumes and average intake (g/d) ± SD of consumers, energy-adjusted. *Meals with legumes incorporated. Figure S2. Heat map of varimax rotated loadings for the selected principal components loading positively (> 0.15) on legumes. Loadings ± > |0.15| are presented in bold. The color gradient indicates most negative loadings in red and most positive loadings in green. White indicates loading close to 0, meaning that the food group is not representative of the component. [file 12937_2020_544_MOESM2_ESM.xlsx]

## Sheet: Table S1
	Table S1: Description of the food groups used for Principal Component Analysis (PCA).
	Food group	Description
	Legumes	Pulses: dry beans and peas cooked, chickpeas and lentils. Examples: baked beans in tomato sauce, traditional Swedish split pea soup or marinated chickpea salad
		Vegetables legumes: fresh beans and peas cooked
		Peanuts including candied peanuts, peanut butter and sauce, peanut snacks
		Soy products for example soy "yoghurt", soy drinks (enriched and non-enriched), soy-based vegetarian substitutes and meals containing soy as a main ingredient such as a "soy stew with coconut milk"
		Complex meals mainly composed of legume foods (for example: bean salad, pasta-bean salad, couscous-bean salad, vegetables mix with green peas, falafels in pita bread with garnish)
		Sprouts: alfalfa and lentil sprouts
	Alcohol	Cider, beer, spirits, wine
	Offal	Blood products and dishes, organs, liver paste
	Breakfast cereals	Flakes, oats, porridge, musli
	Cheese	Soft and hard chesses, cheese spread
	Coffee	Coffee and coffee with milk
	Cream, milk	Creme fraiche, liquid cream, yoghurts, chocolate milk and milkshakes, milk and milk powder
	Egg	Eggs
	Fast food	Pizza, pie, pirogue, ready-to-go sandwiches
	Fiber-rich bread	Whole-grain soft and hard bread, complete flour, rye bread
	Fish, seafood	Fresh and conserved cooked fish, caviar, fresh and conserved seafood
	Fruits	Freshly frozen berries, conserved, fresh and dried fruits
	Juice	Juice, nectar, fruit drinks
	Margarine, butter, oil	Oil, fat, margarin, butter
	Meat, processed meat	Sausages and meat dishes, sheep, pork, elk, horse, wild boar, deer, beef
	Nuts (excluding peanuts), seeds	Nuts and seeds, nut bars
	Pasta, rice, food grains	Bulgur, couscous, wheat, oats ("mathavre"), pasta, rice noodles, rice and rice dishes, corn flour, quinoa, rye flour
	Potatoes	Potatoes and potatoe products
	Poultry	Poultry sausages and dishes, turkey, chicken, other birds
	Refined bread	Refined soft and hard bread, hot-dog buns, tortilla, pita, hamburger-bread
	Salads	For example, greek salad, chicken salad, couscous salad, tunna salad, etc.
	Sauces, condiments	Mayonnaise, mustard, ketchup, dressings, vinegar
	Savoury snacks	Chips, popcorn, tacos
	Soda	Alcohol-free wine, beer and cider, sports drinks, sodas without energy stimulants, other sugary drinks such as water-cacao drink
	Soups	Bouillon, powder-prepared soups and other soups
	Sweet bakery, desserts	Buns, cakes and cookies, biscuits, sweet doughs, glaze, cheesecake, dessert, ice-cream and sorbet, sweet soups, pies
	Sweet condiments	Cacao powder, Obey powder, sirup, honey, sugar, jam, marmelade, apple sauce, sugar additives
	Sweets, candy, chocolate	Chocolate, candies, chocolate candies, chewing-gum
	Tea	Tea
	Vegetables	Fresh, frozen and conserved vegetables, fried, raw or roasted, vegetable juice, mushrooms
	Vegetarian substitutes (non legume foods)	Plant-based yogurts, beverages (oat and rice "milks") and Quorn products

## Sheet: Table S2
		% consumers in total population		Consumer's average intake (g/d)
	Pulses	14.4		63.8521	± 55
	Beans, dry	6.0		41.9576	± 39
	Peas, dry	4.6		86.8579	± 42
	Chickpeas	2.6		24.7563	± 19
	Lentils	2.8		73.9241	± 57
	Legume vegetables	15.0		26.3676	± 19
	Beans, fresh	5.7		22.4681	± 18
	Peas, fresh	10.5		25.5581	± 18
	Soy	3.8		88.9422	± 108
	Peanuts	9.2		16.3633	± 14
	Sprouts	1.5		5.28377	± 4
	Meals with legumes*	13.0		43.1371	± 36
	Total legume consumption	43.9		56.7706	± 65
	Table S2: Frequency of consumption by types of legumes and average intake (g/d) ± SD of consumers, energy-adjusted. *Meals with legumes incorporated.

## Sheet: Figure S2
		Women		Men
	Component	PC1	PC2	PC5
	Legumes	0.2265	0.3284	0.1815
	Alcohol	0.1365	-0.2112	0.0785
	Offal	0.0273	-0.099	-0.1161
	Breakfast cereals	0.0968	0.0497	0.1985
	Cheese	0.1517	0.0417	0.0752
	Coffee	0.1959	-0.4645	-0.1247
	Cream, milk	-0.0491	-0.0366	-0.0052
	Egg	0.1599	-0.1558	-0.0229
	Fast food	-0.378	-0.0144	0.2227
	Fiber-rich bread	0.0288	0.0478	0.0814
	Fish, seafood	0.2827	-0.125	0.2142
	Fruits	0.2991	0.1615	0.0198
	Juice	-0.059	0.1681	0.0838
	Margarine, butter, oil	-0.005	-0.0332	-0.0338
	Meat, processed meat	-0.0295	-0.1084	-0.5888
	Nuts, seeds	0.2215	0.1748	0.0919
	Pasta, rice, food grains	0.1007	0.2808	-0.3573
	Potatoes	-0.0564	-0.242	-0.1232
	Poultry	0.1364	-0.0578	-0.108
	Refined bread	-0.1805	0.0725	-0.0558
	Salads	-0.0361	0.0335	0.2412
	Sauces, condiments	0.0035	0.0483	-0.2837
	Savoury snacks	-0.157	0.1143	0.1045
	Soda	-0.3916	0.0904	0.029
	Soups	0.0594	0.0056	-0.0535
	Sweet bakery, desserts	-0.0999	-0.1635	0.2646
	Sweet condiments	-0.0213	-0.0157	0.0409
	Sweets, candy, chocolate	-0.1373	0.2029	0.0173
	Tea	0.0781	0.4165	0.0613
	Vegetables	0.4164	-0.0063	-0.0427
	Vegetarian substitutes (non-legume)	0.089	0.2529	0.1792
	Variance explained by the component	0.07	0.06	0.05
	Figure S2: Heat map of varimax rotated loadings for the selected components loading positively (> 0.15) on legumes. Loadings ±>|0.15| are presented in bold. The color gradient indicates most negative loadings in red and most positive loadings in green. White indicate loading close to 0, meaning that the food group is not representative of the component.
